# Supplementary material for: An epigenome-wide analysis of DNA methylation, racialized and economic inequities, and air pollution
Source: Clin Epigenetics. 2025 Nov 27;18:4. doi: 10.1186/s13148-025-01929-6 (PMC12764144; doi:10.1186/s13148-025-01929-6)
Supplement: Supplementary file 1 — Additional file1 (CSV 28 KB) [file 13148_2025_1929_MOESM1_ESM.csv]

analysis	exposure	cpg	p.value	fdr	p.holm	t.statistic	coefficient	coefficient.ci.high	coefficient.ci.low	coefficient.se	n	chromosome	position
MBMS Black NH	jim_crow_birth_state	cg26306683	8.43E-08	0.071183482	0.071183482	-5.5548876	-0.002262778	-0.001459721	-0.003065835	0.000407349	224	chr17	18585705
MBMS Black NH	educ_low	cg22555181	5.85E-08	0.049403426	0.049403426	6.431767866	0.01582244	0.020770805	0.010874076	0.002460045	63	chr3	129276614
MBMS White NH	jim_crow_birth_state	cg00323965	3.68E-09	0.003106569	0.003106569	-7.048472968	-0.048387564	-0.034619765	-0.062155363	0.006864971	69	chr2	145277807
MBMS White NH	jim_crow_birth_state	cg13554624	3.48E-08	0.01354759	0.029431758	-6.442528779	-0.083331644	-0.057391082	-0.109272205	0.012934617	69	chr8	23818174
MBMS White NH	jim_crow_birth_state	cg10336025	4.81E-08	0.01354759	0.040642673	-6.355287397	-0.145532525	-0.099607367	-0.191457684	0.02289944	69	chr3	140987789
MESA Black NH	ICEraceinc	cg01630130	4.05E-08	0.019157418	0.019157418	-5.706748953	-0.012862133	-0.008418144	-0.017306122	0.002253846	223	chr19	5831614
MESA Black NH	LAC_lik_0_1_yr_exam5_wsp	cg20646490	2.52E-10	0.000116806	0.000119175	-6.682343132	-0.038855582	-0.027386265	-0.050324899	0.005814664	211	chr19	45971291
MESA Black NH	LAC_lik_0_1_yr_exam5_wsp	cg27283993	4.93E-10	0.000116806	0.000233611	-6.559970902	-0.037409984	-0.026161382	-0.048658585	0.005702767	211	chr10	3826051
MESA Black NH	LAC_lik_0_1_yr_exam5_wsp	cg19347588	1.23E-09	0.000194612	0.000583832	-6.391232422	-0.051523516	-0.035622173	-0.067424859	0.008061593	211	chr10	3868336
MESA Black NH	LAC_lik_0_1_yr_exam5_wsp	cg12423338	3.61E-09	0.000427792	0.001711155	-6.189632102	-0.025011649	-0.01704106	-0.032982238	0.004040894	211	chr3	99944194
MESA Black NH	LAC_lik_0_1_yr_exam5_wsp	cg12023832	5.57E-09	0.00052713	0.002635625	-6.107503276	-0.014782591	-0.0100084	-0.019556782	0.002420398	211	chr19	39900334
MESA Black NH	LAC_lik_0_1_yr_exam5_wsp	cg06606386	1.66E-08	0.001309597	0.007857501	-5.896635198	-0.03913456	-0.026043672	-0.052225448	0.006636761	211	chr19	13947469
MESA Black NH	LAC_lik_0_1_yr_exam5_wsp	cg02626388	2.05E-08	0.001384754	0.009693154	-5.855554611	-0.018639485	-0.012360654	-0.024918315	0.003183214	211	chr19	13954572
MESA Black NH	LAC_lik_0_1_yr_exam5_wsp	cg21499895	2.59E-08	0.001536082	0.012288472	-5.808909523	-0.030631062	-0.020229936	-0.041032188	0.005273117	211	chr3	93780275
MESA Black NH	LAC_lik_0_1_yr_exam5_wsp	cg02758463	4.25E-08	0.002238712	0.020148065	5.710904075	0.055037342	0.074046615	0.036028069	0.009637238	211	chr16	89982122
MESA Black NH	LAC_lik_0_1_yr_exam5_wsp	cg26993204	5.08E-08	0.002407106	0.024070602	5.675375691	0.065628889	0.088438262	0.042819515	0.011563796	211	chr4	183178361
MESA Black NH	LAC_lik_0_1_yr_exam5_wsp	cg00773696	8.52E-08	0.003667304	0.040339491	-5.571407255	-0.009836679	-0.006354136	-0.013319222	0.001765564	211	chr14	75745453
MESA Black NH	LAC_lik_0_1_yr_exam5_wsp	cg12333707	1.49E-07	0.005898959	0.070785862	-5.456690973	-0.028484239	-0.018187773	-0.038780705	0.005220057	211	chr5	172199303
MESA Black NH	NOx_lik_0_1_yr_exam5_wght	cg272839931	2.18E-13	1.03E-07	1.03E-07	-7.898134959	-0.000926207	-0.000694896	-0.001157518	0.000117269	211	chr10	3826051
MESA Black NH	NOx_lik_0_1_yr_exam5_wght	cg193475881	1.84E-11	4.07E-06	8.70E-06	-7.146546634	-0.001207334	-0.000874104	-0.001540564	0.000168939	211	chr10	3868336
MESA Black NH	NOx_lik_0_1_yr_exam5_wght	cg206464901	2.58E-11	4.07E-06	1.22E-05	-7.087554483	-0.000872011	-0.000629329	-0.001114694	0.000123034	211	chr19	45971291
MESA Black NH	NOx_lik_0_1_yr_exam5_wght	cg124233381	5.97E-11	7.07E-06	2.83E-05	-6.939747705	-0.000587904	-0.000420804	-0.000755003	8.47E-05	211	chr3	99944194
MESA Black NH	NOx_lik_0_1_yr_exam5_wght	cg027584631	1.24E-10	1.18E-05	5.89E-05	6.809213745	0.001362996	0.001757826	0.000968166	0.000200169	211	chr16	89982122
MESA Black NH	NOx_lik_0_1_yr_exam5_wght	cg120238321	4.04E-10	3.19E-05	0.000191211	-6.596521701	-0.000337084	-0.00023629	-0.000437879	5.11E-05	211	chr19	39900334
MESA Black NH	NOx_lik_0_1_yr_exam5_wght	cg123337071	9.10E-10	5.55E-05	0.000430778	-6.447530365	-0.000702151	-0.000487343	-0.000916959	0.000108902	211	chr5	172199303
MESA Black NH	NOx_lik_0_1_yr_exam5_wght	cg214998951	9.38E-10	5.55E-05	0.000444221	-6.441852937	-0.000715508	-0.000496421	-0.000934596	0.000111072	211	chr3	93780275
MESA Black NH	NOx_lik_0_1_yr_exam5_wght	cg269932041	3.70E-09	0.000193328	0.001753483	6.185002484	0.001510374	0.001992053	0.001028695	0.000244199	211	chr4	183178361
MESA Black NH	NOx_lik_0_1_yr_exam5_wght	cg066063861	4.08E-09	0.000193328	0.001933245	-6.16649682	-0.000869749	-0.000591542	-0.001147956	0.000141044	211	chr19	13947469
MESA Black NH	NOx_lik_0_1_yr_exam5_wght	cg007736961	5.05E-09	0.000212864	0.002392824	-6.125936328	-0.000228199	-0.000154722	-0.000301677	3.73E-05	211	chr14	75745453
MESA Black NH	NOx_lik_0_1_yr_exam5_wght	cg14898116	5.39E-09	0.000212864	0.002554308	-6.113482436	-0.000373305	-0.00025286	-0.00049375	6.11E-05	211	chr10	17272764
MESA Black NH	NOx_lik_0_1_yr_exam5_wght	cg04305870	2.55E-08	0.00092717	0.012052905	-5.812722337	-0.000320514	-0.000211751	-0.000429276	5.51E-05	211	chr14	75725648
MESA Black NH	NOx_lik_0_1_yr_exam5_wght	cg14357508	2.79E-08	0.000944266	0.013219362	-5.794501601	-0.000455952	-0.000300744	-0.000611161	7.87E-05	211	chr10	3826361
MESA Black NH	NOx_lik_0_1_yr_exam5_wght	cg14890578	3.78E-08	0.001192021	0.017879791	-5.734675504	-0.000392712	-0.000257636	-0.000527789	6.85E-05	211	chr19	39894764
MESA Black NH	NOx_lik_0_1_yr_exam5_wght	cg026263881	5.02E-08	0.001486196	0.023778384	-5.677817561	-0.000388667	-0.000253644	-0.000523691	6.85E-05	211	chr19	13954572
MESA Black NH	NOx_lik_0_1_yr_exam5_wght	cg03507218	6.67E-08	0.001856733	0.031563396	-5.620962585	-0.000562305	-0.000364984	-0.000759626	0.000100037	211	chr14	75736090
MESA Black NH	NOx_lik_0_1_yr_exam5_wght	cg18117039	7.11E-08	0.001870842	0.033673953	-5.607915471	-0.000836865	-0.000542513	-0.001131217	0.000149229	211	chr14	75741733
MESA Black NH	NOx_lik_0_1_yr_exam5_wght	cg27019030	9.73E-08	0.002424902	0.046071391	-5.544443292	-0.001135759	-0.000731703	-0.001539814	0.000204846	211	chr14	75749992
MESA Black NH	NOx_lik_0_1_yr_exam5_wght	cg07159858	1.08E-07	0.002562538	0.051248711	-5.522768572	-0.000618617	-0.000397675	-0.000839559	0.000112012	211	chr14	75744601
MESA Black NH	NOx_lik_0_1_yr_exam5_wght	cg25739316	1.25E-07	0.002816362	0.059141108	-5.493527186	-0.000180114	-0.000115443	-0.000244785	3.28E-05	211	chr19	39897275
MESA Black NH	NOx_lik_0_1_yr_exam5_wght	cg18717355	1.41E-07	0.003031089	0.066681005	-5.468950055	-0.000442233	-0.000282733	-0.000601733	8.09E-05	211	chr14	75744458
MESA Black NH	mds_0	cg10487428	6.57E-08	0.031101771	0.031101771	5.632674284	0.017243445	0.02328332	0.011203569	0.003061325	204	chr5	59559218
MESA White NH	jim_crow_birth_state	cg23264565	2.40E-17	1.13E-11	1.13E-11	-8.77308931	-0.020025492	-0.015541405	-0.024509579	0.002282604	549	chr14	75740721
MESA White NH	jim_crow_birth_state	cg027584632	2.38E-16	5.64E-11	1.13E-10	-8.473211269	-0.032567568	-0.025016981	-0.040118155	0.003843592	549	chr16	89982122
MESA White NH	jim_crow_birth_state	cg181170391	1.40E-13	2.21E-08	6.63E-08	7.595549573	0.026898289	0.033855079	0.0199415	0.003541322	549	chr14	75741733
MESA White NH	jim_crow_birth_state	cg26063719	1.19E-12	1.37E-07	5.65E-07	7.282883586	0.017669301	0.022435359	0.012903242	0.002426141	549	chr10	17273187
MESA White NH	jim_crow_birth_state	cg27067760	1.44E-12	1.37E-07	6.83E-07	7.254713648	0.013807059	0.017545791	0.010068327	0.001903185	549	chr14	75743684
MESA White NH	jim_crow_birth_state	cg206464902	2.61E-12	2.06E-07	1.23E-06	7.166110905	0.01789208	0.022796873	0.012987286	0.002496763	549	chr19	45971291
MESA White NH	jim_crow_birth_state	cg24496666	5.37E-12	3.60E-07	2.54E-06	7.056867819	0.010596067	0.013545755	0.007646379	0.001501526	549	chr1	78511979
MESA White NH	jim_crow_birth_state	cg269932042	6.08E-12	3.60E-07	2.88E-06	-7.038055636	-0.037779911	-0.027234789	-0.048325034	0.005367947	549	chr4	183178361
MESA White NH	jim_crow_birth_state	cg214998952	3.56E-11	1.74E-06	1.69E-05	6.764181718	0.013810592	0.017821479	0.009799705	0.002041724	549	chr3	93780275
MESA White NH	jim_crow_birth_state	cg071598581	3.68E-11	1.74E-06	1.74E-05	6.759061253	0.01699541	0.021934975	0.012055846	0.002514463	549	chr14	75744601
MESA White NH	jim_crow_birth_state	cg00717693	6.55E-11	2.82E-06	3.10E-05	-6.667769048	-0.01430645	-0.010091478	-0.018521423	0.002145613	549	chr14	75736811
MESA White NH	jim_crow_birth_state	cg123337072	8.96E-11	3.43E-06	4.24E-05	6.617781618	0.014428088	0.018711006	0.01014517	0.0021802	549	chr5	172199303
MESA White NH	jim_crow_birth_state	cg19111999	9.41E-11	3.43E-06	4.46E-05	6.609925374	0.015026909	0.019492886	0.010560932	0.002273386	549	chr10	17270087
MESA White NH	jim_crow_birth_state	cg07259398	1.06E-10	3.51E-06	5.01E-05	6.591169432	0.00438503	0.005691963	0.003078096	0.000665289	549	chr16	2040017
MESA White NH	jim_crow_birth_state	cg11748881	1.11E-10	3.51E-06	5.26E-05	6.583249251	0.015406443	0.020003771	0.010809115	0.002340249	549	chr11	61734830
MESA White NH	jim_crow_birth_state	cg187173551	3.79E-10	1.12E-05	0.000179638	6.38335398	0.011505272	0.01504599	0.007964554	0.001802387	549	chr14	75744458
MESA White NH	jim_crow_birth_state	cg07018389	7.21E-10	2.01E-05	0.000341308	-6.276804439	-0.013033066	-0.008954087	-0.017112044	0.002076386	549	chr5	172195678
MESA White NH	jim_crow_birth_state	cg08319074	1.11E-09	2.93E-05	0.000526541	6.203991289	0.00618	0.008136864	0.004223136	0.000996133	549	chr19	13942611
MESA White NH	jim_crow_birth_state	cg13616628	1.25E-09	3.12E-05	0.000593062	-6.183887862	-0.00645857	-0.004406849	-0.00851029	0.001044419	549	chr15	35385101
MESA White NH	jim_crow_birth_state	cg270190301	1.34E-09	3.18E-05	0.000636089	6.172027338	0.026721266	0.035226232	0.0182163	0.004329415	549	chr14	75749992
MESA White NH	jim_crow_birth_state	cg26118326	1.61E-09	3.63E-05	0.000763042	-6.141124692	-0.014799011	-0.010065012	-0.01953301	0.002409821	549	chr1	150547677
MESA White NH	jim_crow_birth_state	cg035072181	3.10E-09	6.40E-05	0.001469034	6.02881307	0.015078685	0.019992005	0.010165365	0.002501103	549	chr14	75736090
MESA White NH	jim_crow_birth_state	cg22902939	3.11E-09	6.40E-05	0.001471688	-6.028500768	-0.003433746	-0.002314817	-0.004552674	0.000569585	549	chr2	201355148
MESA White NH	jim_crow_birth_state	cg06075789	4.13E-09	8.15E-05	0.001956228	5.979161383	0.007920594	0.010522915	0.005318273	0.0013247	549	chr19	39894767
MESA White NH	jim_crow_birth_state	cg05107686	4.53E-09	8.58E-05	0.002143656	5.963228367	0.014402049	0.019146504	0.009657595	0.002415143	549	chr2	27616225
MESA White NH	jim_crow_birth_state	cg21360245	7.83E-09	0.000142682	0.003709545	-5.8669846	-0.010270955	-0.006831899	-0.013710011	0.001750636	549	chr3	185643364
MESA White NH	jim_crow_birth_state	cg06738709	8.64E-09	0.00014867	0.004089343	-5.849740651	-0.015437775	-0.010253458	-0.020622091	0.002639053	549	chr13	47035271
MESA White NH	jim_crow_birth_state	cg16957313	8.79E-09	0.00014867	0.004162516	5.846598329	0.005654704	0.007554689	0.00375472	0.000967178	549	chr5	172199661
MESA White NH	jim_crow_birth_state	cg272839932	1.17E-08	0.00019092	0.005551903	5.795375715	0.013382725	0.017919073	0.008846377	0.002309208	549	chr10	3826051
MESA White NH	jim_crow_birth_state	cg24998145	1.21E-08	0.00019092	0.005727261	5.789822624	0.016674875	0.022332586	0.011017165	0.002880032	549	chr1	150550761
MESA White NH	jim_crow_birth_state	cg23991622	2.06E-08	0.000315404	0.009776901	5.693627912	0.003338423	0.004490272	0.002186573	0.000586344	549	chr10	17271303
MESA White NH	jim_crow_birth_state	cg02236650	2.30E-08	0.000341005	0.010911459	5.673711627	0.01381157	0.018593676	0.009029464	0.00243431	549	chr10	17269775
MESA White NH	jim_crow_birth_state	cg02740893	2.54E-08	0.000364522	0.012028407	5.655983774	0.013095731	0.017644198	0.008547265	0.002315376	549	chr2	27616439
MESA White NH	jim_crow_birth_state	cg26182224	2.84E-08	0.000383532	0.01346629	-5.635385663	-0.003088215	-0.002011682	-0.004164748	0.000548004	549	chr3	9854684
MESA White NH	jim_crow_birth_state	cg21198935	2.94E-08	0.000383532	0.013931845	5.629173217	0.004139148	0.005583622	0.002694674	0.000735303	549	chr19	45953694
MESA White NH	jim_crow_birth_state	cg12884779	3.06E-08	0.000383532	0.014470645	5.622230767	0.022551464	0.03043116	0.014671768	0.004011124	549	chr5	172198737
MESA White NH	jim_crow_birth_state	cg12278653	3.07E-08	0.000383532	0.014536197	5.621403012	0.008690205	0.011727093	0.005653318	0.001545914	549	chr12	31944807
MESA White NH	jim_crow_birth_state	cg10598434	3.08E-08	0.000383532	0.014573077	-5.620938733	-0.003585909	-0.00233267	-0.004839147	0.000637955	549	chr19	59028520
MESA White NH	jim_crow_birth_state	cg26695780	3.22E-08	0.000391058	0.015250051	-5.612620078	-0.00387418	-0.002518187	-0.005230173	0.000690262	549	chr7	66021476
MESA White NH	jim_crow_birth_state	cg18727788	4.19E-08	0.000496478	0.019857465	5.564052287	0.009628519	0.013027993	0.006229045	0.001730487	549	chr12	31944556
MESA White NH	jim_crow_birth_state	cg20198108	4.38E-08	0.000497291	0.020749286	5.555935476	0.010306929	0.01395124	0.006662617	0.00185512	549	chr10	17270091
MESA White NH	jim_crow_birth_state	cg18560442	4.41E-08	0.000497291	0.020884415	-5.55473497	-0.007660607	-0.004951393	-0.01036982	0.001379113	549	chr1	39174410
MESA White NH	jim_crow_birth_state	cg05412141	5.33E-08	0.000581976	0.025221413	5.519754629	0.002880572	0.003905757	0.001855386	0.000521866	549	chr10	3827605
MESA White NH	jim_crow_birth_state	cg148905781	5.41E-08	0.000581976	0.025604621	5.51695078	0.007457905	0.010113496	0.004802314	0.001351816	549	chr19	39894764
MESA White NH	jim_crow_birth_state	cg10672508	7.04E-08	0.000741379	0.033358959	5.467571698	0.003660833	0.004976145	0.002345521	0.000669554	549	chr5	172199157
MESA White NH	jim_crow_birth_state	cg13819869	1.42E-07	0.001432489	0.067370721	5.334528986	0.005958081	0.008152167	0.003763995	0.00111689	549	chr14	75745020
MESA White NH	jim_crow_birth_state	cg148981161	1.45E-07	0.001432489	0.068744708	5.330666153	0.006408433	0.008770074	0.004046793	0.001202182	549	chr10	17272764
MESA White NH	jim_crow_birth_state	cg06819445	1.45E-07	0.001432489	0.068752649	-5.330643645	-0.010211416	-0.006448282	-0.01397455	0.001915607	549	chr5	172199278
MESA White NH	jim_crow_birth_state	cg04468795	1.99E-07	0.001886376	0.094292482	-5.269901897	-0.007361657	-0.004617453	-0.010105862	0.001396925	549	chr10	70706266
MESA White NH	jim_crow_birth_state	cg25243635	2.02E-07	0.001886376	0.095541632	-5.267358115	-0.004710405	-0.00295366	-0.00646715	0.000894263	549	chr13	114063819
MESA White NH	jim_crow_birth_state	cg16996571	2.03E-07	0.001886376	0.096195004	-5.266040196	-0.003094775	-0.00194029	-0.00424926	0.000587685	549	chr14	91691129
MESA White NH	jim_crow_birth_state	cg27123106	2.23E-07	0.002032342	0.105670386	-5.24785004	-0.007162414	-0.004481262	-0.009843566	0.001364828	549	chr10	855660
MESA White NH	jim_crow_birth_state	cg03181118	2.36E-07	0.00210894	0.111761555	5.236973554	0.008956699	0.01231648	0.005596918	0.001710282	549	chr3	128483840
MESA White NH	ICEraceinc	cg21037180	1.51E-07	0.070527946	0.071597068	-5.323453773	-0.024946664	-0.015740685	-0.034152644	0.00468618	545	chr8	82276987
MESA White NH	LAC_lik_0_1_yr_exam5_wsp	cg193475882	1.16E-12	5.49E-07	5.49E-07	-7.295277457	-0.011985293	-0.008757575	-0.01521301	0.001642884	526	chr10	3868336
MESA White NH	LAC_lik_0_1_yr_exam5_wsp	cg26489875	1.14E-10	2.71E-05	5.42E-05	6.584762925	0.033059211	0.042922939	0.023195484	0.005020562	526	chr11	65268225
MESA White NH	LAC_lik_0_1_yr_exam5_wsp	cg01715901	7.01E-09	0.001105986	0.003317943	5.891104479	0.027562849	0.036754978	0.01837072	0.004678724	526	chr2	158297684
MESA White NH	LAC_lik_0_1_yr_exam5_wsp	cg15626828	1.51E-08	0.001790064	0.007160209	5.753962947	0.021993706	0.029503363	0.01448405	0.003822358	526	chr1	198651141
MESA White NH	LAC_lik_0_1_yr_exam5_wsp	cg20995564	7.80E-08	0.007391452	0.036956946	5.451905741	0.024476623	0.033297096	0.01565615	0.004489554	526	chr2	145172035
MESA White NH	LAC_lik_0_1_yr_exam5_wsp	cg22632840	1.70E-07	0.013389281	0.080334836	5.30406236	0.005632292	0.007718537	0.003546047	0.001061883	526	chr11	67071646
MESA White NH	LAC_lik_0_1_yr_exam5_wsp	cg16199859	2.14E-07	0.014479503	0.101355235	5.259133821	0.013395564	0.018399773	0.008391354	0.002547105	526	chr3	75263685
MESA White NH	NOx_lik_0_1_yr_exam5_wght	cg193475883	2.83E-11	1.34E-05	1.34E-05	-6.807124497	-0.000269263	-0.000191549	-0.000346978	3.96E-05	526	chr10	3868336
MESA White NH	NOx_lik_0_1_yr_exam5_wght	cg156268281	2.31E-08	0.003648281	0.010924271	5.677487098	0.000519606	0.000699413	0.000339799	9.15E-05	526	chr1	198651141
MESA White NH	NOx_lik_0_1_yr_exam5_wght	cg017159011	2.31E-08	0.003648281	0.010944796	5.677145007	0.000637098	0.000857576	0.00041662	0.000112222	526	chr2	158297684
MESA White NH	NOx_lik_0_1_yr_exam5_wght	cg209955641	1.09E-07	0.012928787	0.051714822	5.388344994	0.000578794	0.000789831	0.000367758	0.000107416	526	chr2	145172035
MESA Hispanic	parent_educ_low	cg20467957	3.72E-08	0.017639629	0.017639629	-5.91315044	-0.062243162	-0.04138621	-0.083100114	0.010526227	132	chr11	31845529
MESA Hispanic	parent_educ_low	cg13259095	7.86E-08	0.018613645	0.037227212	5.750547031	0.097041788	0.130478822	0.063604754	0.016875227	132	chr8	1455354
MESA Hispanic	parent_educ_mid	cg25613368	8.60E-08	0.040705095	0.040705095	6.842779799	0.053526682	0.069445996	0.037607367	0.007822359	53	chr19	12367679
MESA Hispanic	LAC_lik_0_1_yr_exam5_wsp	cg01852585	2.27E-07	0.107440229	0.107440229	5.417595573	0.018408283	0.025120488	0.011696078	0.00339787	175	chr4	106817015
MESA Hispanic	NOx_lik_0_1_yr_exam5_wght	cg12637085	2.14E-08	0.010143532	0.010143532	-5.90663973	-0.001029812	-0.000685402	-0.001374222	0.000174348	175	chr13	114068181
MESA Black NH (JHU COL subgroup)	ICEraceinc	cg016301301	1.08E-07	0.051136424	0.051136424	-5.514483387	-0.01299304	-0.008346739	-0.01763934	0.002356166	219	chr19	5831614
MESA Black NH (JHU COL subgroup)	LAC_lik_0_1_yr_exam5_wsp	cg272839933	2.98E-10	0.000141098	0.000141098	-6.657672804	-0.037964444	-0.026715495	-0.049213394	0.00570236	208	chr10	3826051
MESA Black NH (JHU COL subgroup)	LAC_lik_0_1_yr_exam5_wsp	cg206464903	3.33E-09	0.000767698	0.001577665	-6.209853196	-0.036581355	-0.02496056	-0.048202149	0.005890857	208	chr19	45971291
MESA Black NH (JHU COL subgroup)	LAC_lik_0_1_yr_exam5_wsp	cg193475884	5.10E-09	0.000767698	0.00241521	-6.12884029	-0.051208302	-0.034725941	-0.067690664	0.0083553	208	chr10	3868336
MESA Black NH (JHU COL subgroup)	LAC_lik_0_1_yr_exam5_wsp	cg120238322	6.48E-09	0.000767698	0.003070773	-6.082861394	-0.01509896	-0.010202339	-0.019995581	0.002482213	208	chr19	39900334
MESA Black NH (JHU COL subgroup)	LAC_lik_0_1_yr_exam5_wsp	cg124233382	1.55E-08	0.00129072	0.007348672	-5.913922955	-0.024514853	-0.016337533	-0.032692173	0.004145278	208	chr3	99944194
MESA Black NH (JHU COL subgroup)	LAC_lik_0_1_yr_exam5_wsp	cg269932043	1.64E-08	0.00129072	0.007744237	5.903675034	0.069659408	0.092935748	0.046383068	0.01179933	208	chr4	183178361
MESA Black NH (JHU COL subgroup)	LAC_lik_0_1_yr_exam5_wsp	cg214998953	2.21E-08	0.001493062	0.010451304	-5.844862446	-0.031546542	-0.020899356	-0.042193727	0.005397311	208	chr3	93780275
MESA Black NH (JHU COL subgroup)	LAC_lik_0_1_yr_exam5_wsp	cg066063862	5.54E-08	0.003278898	0.0262308	-5.661894569	-0.038161497	-0.024865497	-0.051457496	0.006740058	208	chr19	13947469
MESA Black NH (JHU COL subgroup)	LAC_lik_0_1_yr_exam5_wsp	cg027584633	6.74E-08	0.003548598	0.031936842	5.622258274	0.055515607	0.074994382	0.036036831	0.009874254	208	chr16	89982122
MESA Black NH (JHU COL subgroup)	LAC_lik_0_1_yr_exam5_wsp	cg17946497	1.29E-07	0.00609646	0.060963441	-5.490746947	-0.008140443	-0.005215792	-0.011065093	0.001482575	208	chr5	172198141
MESA Black NH (JHU COL subgroup)	NOx_lik_0_1_yr_exam5_wght	cg272839934	1.67E-13	7.91E-08	7.91E-08	-7.95217481	-0.000934991	-0.000703049	-0.001166932	0.000117577	208	chr10	3826051
MESA Black NH (JHU COL subgroup)	NOx_lik_0_1_yr_exam5_wght	cg193475885	8.44E-11	2.00E-05	4.00E-05	-6.884666163	-0.001208529	-0.000862246	-0.001554813	0.000175539	208	chr10	3868336
MESA Black NH (JHU COL subgroup)	NOx_lik_0_1_yr_exam5_wght	cg027584634	2.07E-10	3.27E-05	9.81E-05	6.723505694	0.001382269	0.001787828	0.00097671	0.000205587	208	chr16	89982122
MESA Black NH (JHU COL subgroup)	NOx_lik_0_1_yr_exam5_wght	cg124233383	2.95E-10	3.50E-05	0.000139923	-6.659191	-0.00058029	-0.000408388	-0.000752192	8.71E-05	208	chr3	99944194
MESA Black NH (JHU COL subgroup)	NOx_lik_0_1_yr_exam5_wght	cg206464904	3.79E-10	3.59E-05	0.000179595	-6.613733638	-0.000826739	-0.000580147	-0.00107333	0.000125003	208	chr19	45971291
MESA Black NH (JHU COL subgroup)	NOx_lik_0_1_yr_exam5_wght	cg120238323	5.10E-10	4.03E-05	0.000241555	-6.559519608	-0.000344807	-0.000241111	-0.000448503	5.26E-05	208	chr19	39900334
MESA Black NH (JHU COL subgroup)	NOx_lik_0_1_yr_exam5_wght	cg269932044	8.24E-10	5.58E-05	0.000390421	6.471135069	0.001613	0.002104713	0.001121288	0.000249261	208	chr4	183178361
MESA Black NH (JHU COL subgroup)	NOx_lik_0_1_yr_exam5_wght	cg214998954	9.96E-10	5.90E-05	0.000471806	-6.436083166	-0.000733623	-0.000508765	-0.000958481	0.000113986	208	chr3	93780275
MESA Black NH (JHU COL subgroup)	NOx_lik_0_1_yr_exam5_wght	cg123337073	6.68E-09	0.000351576	0.003164133	-6.077110167	-0.000681807	-0.000460487	-0.000903128	0.000112193	208	chr5	172199303
MESA Black NH (JHU COL subgroup)	NOx_lik_0_1_yr_exam5_wght	cg043058701	1.05E-08	0.000498569	0.004985597	-5.989403868	-0.000337351	-0.00022624	-0.000448461	5.63E-05	208	chr14	75725648
MESA Black NH (JHU COL subgroup)	NOx_lik_0_1_yr_exam5_wght	cg066063863	1.89E-08	0.000812553	0.008937899	-5.875596523	-0.000844912	-0.00056124	-0.001128584	0.0001438	208	chr19	13947469
MESA Black NH (JHU COL subgroup)	NOx_lik_0_1_yr_exam5_wght	cg148981162	5.26E-08	0.002076857	0.024921709	-5.672172701	-0.000352727	-0.000230054	-0.000475399	6.22E-05	208	chr10	17272764
MESA Black NH (JHU COL subgroup)	NOx_lik_0_1_yr_exam5_wght	cg148905782	6.96E-08	0.002536488	0.032973506	-5.615806694	-0.000391202	-0.000253783	-0.000528621	6.97E-05	208	chr19	39894764
MESA Black NH (JHU COL subgroup)	NOx_lik_0_1_yr_exam5_wght	cg007736962	9.35E-08	0.003164226	0.044297943	-5.555960721	-0.000209523	-0.00013513	-0.000283915	3.77E-05	208	chr14	75745453
MESA Black NH (JHU COL subgroup)	NOx_lik_0_1_yr_exam5_wght	cg181170392	1.14E-07	0.003589513	0.053841101	-5.51617772	-0.00083559	-0.000536768	-0.001134412	0.00015148	208	chr14	75741733
MESA Black NH (JHU COL subgroup)	NOx_lik_0_1_yr_exam5_wght	cg187173552	1.28E-07	0.003800407	0.060804586	-5.491279444	-0.000444458	-0.000284791	-0.000604125	8.09E-05	208	chr14	75744458
MESA Black NH (JHU COL subgroup)	NOx_lik_0_1_yr_exam5_wght	cg035072182	1.50E-07	0.004075964	0.071230293	-5.458770794	-0.000559282	-0.00035717	-0.000761395	0.000102456	208	chr14	75736090
MESA Black NH (JHU COL subgroup)	NOx_lik_0_1_yr_exam5_wght	cg143575081	1.55E-07	0.004075964	0.073364723	-5.452691039	-0.000438017	-0.00027955	-0.000596483	8.03E-05	208	chr10	3826361
MESA Black NH (JHU COL subgroup)	NOx_lik_0_1_yr_exam5_wght	cg270190302	1.86E-07	0.004645079	0.088253142	-5.414542883	-0.001133976	-0.000720834	-0.001547118	0.000209432	208	chr14	75749992
MESA Black NH (JHU COL subgroup)	NOx_lik_0_1_yr_exam5_wght	cg071598582	2.27E-07	0.005381021	0.107616108	-5.373385915	-0.000600337	-0.000379941	-0.000820734	0.000111724	208	chr14	75744601
MESA Black NH (JHU COL subgroup)	mds_0	cg104874281	1.03E-07	0.048555658	0.048555658	5.547197065	0.016858794	0.022855818	0.01086177	0.003039155	200	chr5	59559218
MESA White NH (JHU COL subgroup)	hh_income_pov_ratio	cg00031165	2.21E-07	0.104450041	0.104450041	-5.360804129	-0.002574464	-0.001627671	-0.003521257	0.000480238	227	chr7	87258360
MESA White NH (JHU COL subgroup)	LAC_lik_0_1_yr_exam5_wsp	cg206464905	2.41E-12	1.14E-06	1.14E-06	-7.447271213	-0.043466779	-0.03196116	-0.054972398	0.005836605	231	chr19	45971291
MESA White NH (JHU COL subgroup)	LAC_lik_0_1_yr_exam5_wsp	cg232645651	5.94E-11	1.41E-05	2.81E-05	6.901397964	0.038621186	0.049652779	0.027589593	0.00559614	231	chr14	75740721
MESA White NH (JHU COL subgroup)	LAC_lik_0_1_yr_exam5_wsp	cg181170393	1.69E-08	0.002667589	0.008002732	-5.86832118	-0.051299463	-0.034066949	-0.068531977	0.008741761	231	chr14	75741733
MESA White NH (JHU COL subgroup)	LAC_lik_0_1_yr_exam5_wsp	cg105984341	1.14E-07	0.011428296	0.054120754	5.491187681	0.008368233	0.011372353	0.005364114	0.001523939	231	chr19	59028520
MESA White NH (JHU COL subgroup)	LAC_lik_0_1_yr_exam5_wsp	cg270190303	1.21E-07	0.011428296	0.057140999	-5.480215087	-0.049457617	-0.031667235	-0.067247999	0.009024758	231	chr14	75749992
MESA White NH (JHU COL subgroup)	LAC_lik_0_1_yr_exam5_wsp	cg067387091	2.17E-07	0.017114726	0.102687272	5.360790077	0.034510411	0.047200685	0.021820136	0.006437561	231	chr13	47035271
MESA White NH (JHU COL subgroup)	NOx_lik_0_1_yr_exam5_wght	cg206464906	2.55E-14	6.79E-09	1.21E-08	-8.186613657	-0.001056642	-0.000802209	-0.001311074	0.000129069	231	chr19	45971291
MESA White NH (JHU COL subgroup)	NOx_lik_0_1_yr_exam5_wght	cg232645652	2.87E-14	6.79E-09	1.36E-08	8.167689363	0.00099822	0.001239142	0.000757298	0.000122216	231	chr14	75740721
MESA White NH (JHU COL subgroup)	NOx_lik_0_1_yr_exam5_wght	cg181170394	2.54E-10	4.02E-05	0.000120452	-6.645170462	-0.001288653	-0.000906375	-0.001670932	0.000193923	231	chr14	75741733
MESA White NH (JHU COL subgroup)	NOx_lik_0_1_yr_exam5_wght	cg272839935	4.55E-10	5.39E-05	0.000215672	-6.540872104	-0.000794352	-0.00055495	-0.001033753	0.000121444	231	chr10	3826051
MESA White NH (JHU COL subgroup)	NOx_lik_0_1_yr_exam5_wght	cg270190304	2.47E-09	0.000234282	0.001171402	-6.231774281	-0.001251081	-0.000855329	-0.001646833	0.000200758	231	chr14	75749992
MESA White NH (JHU COL subgroup)	NOx_lik_0_1_yr_exam5_wght	cg027584635	4.00E-09	0.000316078	0.001896448	6.14197393	0.001465367	0.001935682	0.000995053	0.000238582	231	chr16	89982122
MESA White NH (JHU COL subgroup)	NOx_lik_0_1_yr_exam5_wght	cg123337074	9.48E-09	0.000581087	0.004491819	-5.97907761	-0.000623497	-0.000417931	-0.000829062	0.00010428	231	chr5	172199303
MESA White NH (JHU COL subgroup)	NOx_lik_0_1_yr_exam5_wght	cg214998955	9.82E-09	0.000581087	0.004648625	-5.972534648	-0.000588868	-0.000394507	-0.000783229	9.86E-05	231	chr3	93780275
MESA White NH (JHU COL subgroup)	NOx_lik_0_1_yr_exam5_wght	cg270677601	1.69E-08	0.000890826	0.008017301	-5.86796757	-0.000651154	-0.000432405	-0.000869903	0.000110968	231	chr14	75743684
MESA White NH (JHU COL subgroup)	NOx_lik_0_1_yr_exam5_wght	cg071598583	4.77E-08	0.002261287	0.022612444	-5.665495711	-0.000846419	-0.000551911	-0.001140927	0.000149399	231	chr14	75744601
MESA White NH (JHU COL subgroup)	NOx_lik_0_1_yr_exam5_wght	cg105984342	5.49E-08	0.00236276	0.025989812	5.637939924	0.000193431	0.000261063	0.000125798	3.43E-05	231	chr19	59028520
MESA White NH (JHU COL subgroup)	NOx_lik_0_1_yr_exam5_wght	cg08104845	7.29E-08	0.002733152	0.034521595	5.58145798	0.00062699	0.000848434	0.000405547	0.000112335	231	chr1	182356337
MESA White NH (JHU COL subgroup)	NOx_lik_0_1_yr_exam5_wght	cg193475886	7.50E-08	0.002733152	0.03553007	-5.575706677	-0.000494877	-0.000319914	-0.00066984	8.88E-05	231	chr10	3868336
MESA White NH (JHU COL subgroup)	NOx_lik_0_1_yr_exam5_wght	cg035072183	8.96E-08	0.003029334	0.04240951	-5.540266599	-0.000652281	-0.000420192	-0.000884369	0.000117735	231	chr14	75736090
MESA White NH (JHU COL subgroup)	NOx_lik_0_1_yr_exam5_wght	cg007176931	1.40E-07	0.00441507	0.066224086	5.450326484	0.000606599	0.000825995	0.000387203	0.000111296	231	chr14	75736811
MESA White NH (JHU COL subgroup)	NOx_lik_0_1_yr_exam5_wght	cg201981081	1.89E-07	0.005593409	0.089491706	-5.388973846	-0.000580339	-0.000368051	-0.000792628	0.00010769	231	chr10	17270091
MESA White NH (JHU COL subgroup)	NOx_lik_0_1_yr_exam5_wght	cg14648311	2.17E-07	0.005616455	0.102531843	5.361096188	0.000567727	0.000776481	0.000358973	0.000105898	231	chr17	17359737
MESA White NH (JHU COL subgroup)	NOx_lik_0_1_yr_exam5_wght	cg269932045	2.24E-07	0.005616455	0.105991862	5.35427867	0.001550524	0.00212138	0.000979667	0.000289586	231	chr4	183178361
MESA White NH (JHU COL subgroup)	NOx_lik_0_1_yr_exam5_wght	cg187173553	2.25E-07	0.005616455	0.106708594	-5.352893208	-0.000584128	-0.000369013	-0.000799242	0.000109124	231	chr14	75744458
