# Supplementary material for: An epigenome-wide analysis of DNA methylation, racialized and economic inequities, and air pollution
Source: Clin Epigenetics. 2025 Nov 27;18:4. doi: 10.1186/s13148-025-01929-6 (PMC12764144; doi:10.1186/s13148-025-01929-6)
Supplement: Supplementary file 2 — Additional file2 (XLSX 21 KB) [file 13148_2025_1929_MOESM2_ESM.xlsx]

## Sheet: mesa_meta_analysis_subset_effec
Exposure	Main dataset	cpg	Effect_original	Effect_subset	StdErr_original	StdErr_subset	p.value_original	p.value_subset
LAC	Full cohort	cg19347588	-0.0143	-0.0255	0.0016	0.0036	1.821e-19	1.064e-12
LAC	Full cohort	cg12423338	-0.0082	-0.0133	0.0012	0.0021	1.951e-12	1.623e-10
LAC	Full cohort	cg05424678	-0.0161	-0.008	0.0023	0.0033	3.344e-12	0.0149
LAC	Full cohort	cg04977124	0.0198	-0.0006	0.0033	0.0044	1.765e-09	0.8854
LAC	Full cohort	cg18207742	0.0101	0.0075	0.0017	0.0021	2.234e-09	0.0003492
LAC	Full cohort	cg18989536	-0.0124	-0.0096	0.0021	0.0028	4.134e-09	0.0006532
LAC	Full cohort	cg10559416	0.0083	0.0058	0.0014	0.0019	7.117e-09	0.002647
LAC	Full cohort	cg01715901	0.0183	0.0054	0.0032	0.0042	9.299e-09	0.2062
LAC	Full cohort	cg22632840	0.005	0.0066	0.0009	0.0013	1.289e-08	1.442e-07
LAC	Full cohort	cg15732149	0.015	0.0131	0.0027	0.0036	1.94e-08	0.0003174
LAC	Full cohort	cg22285621	0.0109	0.0133	0.002	0.003	2.377e-08	8.475e-06
LAC	Full cohort	cg26489875	0.0201	-0.0016	0.0037	0.005	4.47e-08	0.7538
LAC	Full cohort	cg12192282	0.0166	0.0113	0.0031	0.004	5.642e-08	0.004983
LAC	Full cohort	cg20995564	0.0179	0.0099	0.0033	0.0044	6.406e-08	0.02389
LAC	Full cohort	cg27141489	-0.0173	0.0023	0.0033	0.0046	1.158e-07	0.6167
LAC	Full cohort	cg11573318	-0.0179	0.0028	0.0034	0.0048	1.17e-07	0.5572
LAC	Full cohort	cg15626828	0.0146	0.0044	0.0028	0.0039	1.879e-07	0.2585
NOx	Full cohort	cg19347588	-0.0003	-0.0006	0	0.0001	2.498e-19	7.964e-16
NOx	Full cohort	cg12423338	-0.0002	-0.0003	0	0	1.715e-14	2.461e-13
NOx	Full cohort	cg05424678	-0.0004	-0.0002	0.0001	0.0001	1.574e-12	0.002339
NOx	Full cohort	cg13951664	0.0003	0.0003	0.0001	0.0001	1.748e-09	3.668e-06
NOx	Full cohort	cg01715901	0.0004	0.0002	0.0001	0.0001	3.916e-09	0.03554
NOx	Full cohort	cg20646490	-0.0004	-0.0009	0.0001	0.0001	4.925e-09	2.811e-25
NOx	Full cohort	cg18989536	-0.0003	-0.0002	0	0.0001	5.649e-09	0.003307
NOx	Full cohort	cg20995564	0.0004	0.0003	0.0001	0.0001	1.49e-08	0.0016
NOx	Full cohort	cg22285621	0.0003	0.0003	0	0.0001	1.504e-08	2.112e-06
NOx	Full cohort	cg18207742	0.0002	0.0002	0	0	2.514e-08	0.0004666
NOx	Full cohort	cg00827581	-0.0001	-0.0001	0	0	3.552e-08	2.294e-06
NOx	Full cohort	cg07462448	0.0003	0.0003	0	0.0001	3.931e-08	2.929e-06
NOx	Full cohort	cg12192282	0.0004	0.0002	0.0001	0.0001	7.868e-08	0.01269
NOx	Full cohort	cg00464927	-0.0001	-0.0002	0	0	8.549e-08	1.03e-07
NOx	Full cohort	cg15732149	0.0003	0.0003	0.0001	0.0001	1.21e-07	0.0003887
NOx	Full cohort	cg12023832	-0.0002	-0.0003	0	0	1.609e-07	2.382e-15
NOx	Full cohort	cg21499895	-0.0003	-0.0006	0.0001	0.0001	2.109e-07	1.56e-18
NOx	Full cohort	cg15626828	0.0003	0.0001	0.0001	0.0001	2.228e-07	0.1581
LAC	JHU COL subset	cg20646490	-0.0363	-0.0102	0.0039	0.0028	2.376e-20	0.0002476
LAC	JHU COL subset	cg23264565	0.0311	0.0006	0.0038	0.0026	1.088e-16	0.8047
LAC	JHU COL subset	cg21499895	-0.0262	-0.009	0.0033	0.0026	1.944e-15	0.0007074
LAC	JHU COL subset	cg18117039	-0.0406	-0.002	0.0052	0.0036	8.141e-15	0.5741
LAC	JHU COL subset	cg27283993	-0.0297	-0.0041	0.0038	0.0027	1.203e-14	0.1382
LAC	JHU COL subset	cg03507218	-0.025	-0.001	0.0034	0.0027	3.199e-13	0.7116
LAC	JHU COL subset	cg19347588	-0.0255	-0.0143	0.0036	0.0016	1.064e-12	1.821e-19
LAC	JHU COL subset	cg12333707	-0.0239	-0.0015	0.0034	0.0025	2.517e-12	0.5616
LAC	JHU COL subset	cg07159858	-0.0277	-0.0037	0.004	0.0027	3.221e-12	0.1616
LAC	JHU COL subset	cg12023832	-0.0116	-0.0045	0.0017	0.0013	9.635e-12	0.0004559
LAC	JHU COL subset	cg27067760	-0.0208	-0.0004	0.0031	0.0019	2.65e-11	0.8205
LAC	JHU COL subset	cg26993204	0.0539	0.0143	0.0081	0.0057	3.121e-11	0.01138
LAC	JHU COL subset	cg07259398	-0.0076	-0.0017	0.0011	0.0008	3.238e-11	0.03932
LAC	JHU COL subset	cg10598434	0.0071	0.0013	0.0011	0.0008	4.789e-11	0.08863
LAC	JHU COL subset	cg27019030	-0.0415	0.0065	0.0063	0.0047	5.183e-11	0.1697
LAC	JHU COL subset	cg17946497	-0.0065	-0.0018	0.001	0.0008	7.859e-11	0.02465
LAC	JHU COL subset	cg12423338	-0.0133	-0.0082	0.0021	0.0012	1.623e-10	1.951e-12
LAC	JHU COL subset	cg14890578	-0.0139	-0.0027	0.0022	0.0016	3.89e-10	0.09132
LAC	JHU COL subset	cg02626388	-0.0141	-0.0059	0.0023	0.0017	4.941e-10	0.0005635
LAC	JHU COL subset	cg07018389	0.0217	0.0018	0.0035	0.0024	5.144e-10	0.4543
LAC	JHU COL subset	cg19419246	-0.0173	-0.0061	0.0028	0.0022	6.62e-10	0.006445
LAC	JHU COL subset	cg02758463	0.036	0.0038	0.0058	0.0028	6.971e-10	0.1751
LAC	JHU COL subset	cg13616628	0.0117	0.0008	0.0019	0.0012	9.264e-10	0.5291
LAC	JHU COL subset	cg26306372	-0.0077	-0.0025	0.0013	0.0009	1.767e-09	0.005427
LAC	JHU COL subset	cg19111999	-0.0226	-0.0046	0.0038	0.0027	2.205e-09	0.08267
LAC	JHU COL subset	cg02348347	0.0205	0.0035	0.0034	0.0026	2.853e-09	0.1817
LAC	JHU COL subset	cg00773696	-0.007	-0.001	0.0012	0.0008	6.363e-09	0.1951
LAC	JHU COL subset	cg06724409	-0.0112	-0.0041	0.0019	0.0016	6.694e-09	0.008985
LAC	JHU COL subset	cg18717355	-0.0167	-0.0002	0.0029	0.0018	8.109e-09	0.9043
LAC	JHU COL subset	cg06460869	-0.0242	-0.0029	0.0042	0.0031	9.589e-09	0.3431
LAC	JHU COL subset	cg02775353	0.0206	0.0031	0.0037	0.0029	2.38e-08	0.277
LAC	JHU COL subset	cg14357508	-0.0149	-0.0047	0.0027	0.0018	2.588e-08	0.01002
LAC	JHU COL subset	cg20198108	-0.0202	-0.0032	0.0036	0.0024	2.888e-08	0.1891
LAC	JHU COL subset	cg14898116	-0.0111	-0.0022	0.002	0.0014	3.33e-08	0.1125
LAC	JHU COL subset	cg18560442	0.0139	0.0031	0.0025	0.0017	3.474e-08	0.0761
LAC	JHU COL subset	cg26063719	-0.0232	0.0027	0.0042	0.0028	3.682e-08	0.3339
LAC	JHU COL subset	cg02961109	-0.0186	-0.0043	0.0034	0.0024	6.039e-08	0.07576
LAC	JHU COL subset	cg07051257	-0.0099	-0.0023	0.0018	0.0014	7.098e-08	0.1026
LAC	JHU COL subset	cg06075789	-0.0111	0.0001	0.0021	0.0016	7.193e-08	0.9658
LAC	JHU COL subset	cg24084564	-0.0187	-0.0036	0.0035	0.0027	9.075e-08	0.1877
LAC	JHU COL subset	cg12475106	0.0161	0.0014	0.003	0.0021	9.999e-08	0.494
LAC	JHU COL subset	cg00717693	0.0186	-0.0053	0.0035	0.0025	1.113e-07	0.03122
LAC	JHU COL subset	cg24998145	-0.0234	-0.001	0.0044	0.0034	1.342e-07	0.7769
LAC	JHU COL subset	cg22632840	0.0066	0.005	0.0013	0.0009	1.442e-07	1.289e-08
LAC	JHU COL subset	cg04605607	-0.0189	-0.008	0.0036	0.0027	1.459e-07	0.003448
LAC	JHU COL subset	cg16957313	-0.0091	0.0003	0.0017	0.0012	1.476e-07	0.8243
LAC	JHU COL subset	cg11555339	0.0196	0.0092	0.0037	0.003	1.637e-07	0.002094
LAC	JHU COL subset	cg21248060	-0.0133	-0.0052	0.0025	0.0012	1.746e-07	1.331e-05
LAC	JHU COL subset	cg27564108	-0.0224	-0.0009	0.0043	0.0034	1.82e-07	0.7883
LAC	JHU COL subset	cg12884779	-0.0328	-0.0018	0.0063	0.0044	1.843e-07	0.6877
LAC	JHU COL subset	cg16996571	0.0057	0.0009	0.0011	0.0007	1.99e-07	0.2131
NOx	JHU COL subset	cg20646490	-0.0009	-0.0004	0.0001	0.0001	2.811e-25	4.925e-09
NOx	JHU COL subset	cg27283993	-0.0008	-0.0003	0.0001	0.0001	4.524e-24	1.117e-05
NOx	JHU COL subset	cg23264565	0.0008	0.0002	0.0001	0.0001	3.219e-22	0.01091
NOx	JHU COL subset	cg21499895	-0.0006	-0.0003	0.0001	0.0001	1.56e-18	2.109e-07
NOx	JHU COL subset	cg18117039	-0.001	-0.0002	0.0001	0.0001	7.059e-18	0.02142
NOx	JHU COL subset	cg12333707	-0.0006	-0.0002	0.0001	0.0001	2.457e-17	0.0102
NOx	JHU COL subset	cg03507218	-0.0006	-0.0001	0.0001	0.0001	7.701e-16	0.02111
NOx	JHU COL subset	cg19347588	-0.0006	-0.0003	0.0001	0	7.964e-16	2.498e-19
NOx	JHU COL subset	cg12023832	-0.0003	-0.0002	0	0	2.382e-15	1.609e-07
NOx	JHU COL subset	cg07159858	-0.0007	-0.0002	0.0001	0.0001	2.441e-15	0.002669
NOx	JHU COL subset	cg27019030	-0.0011	0	0.0001	0.0001	1.918e-14	0.6666
NOx	JHU COL subset	cg27067760	-0.0005	-0.0001	0.0001	0	2.72e-14	0.06534
NOx	JHU COL subset	cg14890578	-0.0004	-0.0001	0	0	8.664e-14	0.0003151
NOx	JHU COL subset	cg26993204	0.0013	0.0006	0.0002	0.0001	1.391e-13	5.174e-06
NOx	JHU COL subset	cg12423338	-0.0003	-0.0002	0	0	2.461e-13	1.715e-14
NOx	JHU COL subset	cg02758463	0.001	0.0002	0.0001	0.0001	3.286e-13	0.001849
NOx	JHU COL subset	cg10598434	0.0002	0.0001	0	0	4.127e-13	0.0008071
NOx	JHU COL subset	cg18717355	-0.0005	-0.0001	0.0001	0	4.577e-13	0.06972
NOx	JHU COL subset	cg14898116	-0.0003	-0.0001	0	0	6.531e-13	0.0001246
NOx	JHU COL subset	cg00717693	0.0005	0	0.0001	0.0001	2.663e-12	0.4635
NOx	JHU COL subset	cg07018389	0.0005	0.0001	0.0001	0.0001	7.216e-12	0.03811
NOx	JHU COL subset	cg02775353	0.0005	0.0002	0.0001	0.0001	8.246e-12	0.004375
NOx	JHU COL subset	cg07259398	-0.0002	-0.0001	0	0	9.432e-12	4.393e-05
NOx	JHU COL subset	cg19111999	-0.0006	-0.0002	0.0001	0.0001	1.421e-11	0.001232
NOx	JHU COL subset	cg00773696	-0.0002	0	0	0	1.844e-11	0.01397
NOx	JHU COL subset	cg02626388	-0.0003	-0.0002	0	0	2.883e-11	4.708e-06
NOx	JHU COL subset	cg13616628	0.0003	0.0001	0	0	6.754e-11	0.02124
NOx	JHU COL subset	cg17946497	-0.0001	0	0	0	1.847e-10	0.02603
NOx	JHU COL subset	cg19419246	-0.0004	-0.0002	0.0001	0.0001	2.759e-10	0.0003951
NOx	JHU COL subset	cg12884779	-0.0009	-0.0002	0.0001	0.0001	3.414e-10	0.04879
NOx	JHU COL subset	cg26063719	-0.0006	0	0.0001	0.0001	4.251e-10	0.4637
NOx	JHU COL subset	cg02961109	-0.0005	-0.0002	0.0001	0.0001	5.413e-10	0.003534
NOx	JHU COL subset	cg26306372	-0.0002	-0.0001	0	0	5.857e-10	5.261e-05
NOx	JHU COL subset	cg06460869	-0.0006	-0.0001	0.0001	0.0001	5.931e-10	0.1356
NOx	JHU COL subset	cg14357508	-0.0004	-0.0002	0.0001	0	6.45e-10	8.752e-05
NOx	JHU COL subset	cg02348347	0.0005	0.0001	0.0001	0.0001	8.985e-10	0.02592
NOx	JHU COL subset	cg19801141	-0.0001	0	0	0	9.786e-10	0.01148
NOx	JHU COL subset	cg16957313	-0.0002	0	0	0	1.128e-09	0.1385
NOx	JHU COL subset	cg25739316	-0.0001	0	0	0	1.146e-09	0.009095
NOx	JHU COL subset	cg11748881	-0.0005	0	0.0001	0.0001	1.789e-09	0.4365
NOx	JHU COL subset	cg17864619	-0.0002	-0.0001	0	0	2.215e-09	0.001427
NOx	JHU COL subset	cg16996571	0.0001	0.0001	0	0	2.219e-09	0.002948
NOx	JHU COL subset	cg21198935	-0.0002	-0.0001	0	0	2.238e-09	0.0005263
NOx	JHU COL subset	cg20198108	-0.0005	-0.0002	0.0001	0.0001	2.389e-09	0.005783
NOx	JHU COL subset	cg24084564	-0.0005	-0.0002	0.0001	0.0001	2.506e-09	0.00373
NOx	JHU COL subset	cg13819869	-0.0002	-0.0001	0	0	3.732e-09	0.03419
NOx	JHU COL subset	cg26692003	-0.0004	-0.0002	0.0001	0	4.416e-09	7.867e-07
NOx	JHU COL subset	cg18349516	-0.0003	-0.0001	0	0	5.079e-09	0.002262
NOx	JHU COL subset	cg18560442	0.0003	0.0001	0.0001	0	7.197e-09	0.00248
NOx	JHU COL subset	cg06075789	-0.0003	0	0	0	9.106e-09	0.1877
NOx	JHU COL subset	cg18429584	0.0004	0.0001	0.0001	0	2.058e-08	0.004214
NOx	JHU COL subset	cg25522232	0.0002	0.0001	0	0	2.229e-08	0.006606
NOx	JHU COL subset	cg21248060	-0.0003	-0.0001	0.0001	0	2.636e-08	1.302e-06
NOx	JHU COL subset	cg15133963	-0.0004	0	0.0001	0.0001	2.674e-08	0.7088
NOx	JHU COL subset	cg10282345	-0.0001	0	0	0	2.745e-08	0.003758
NOx	JHU COL subset	cg19010846	-0.0005	-0.0002	0.0001	0.0001	3.068e-08	0.01237
NOx	JHU COL subset	cg24998145	-0.0005	-0.0001	0.0001	0.0001	3.263e-08	0.1846
NOx	JHU COL subset	cg06724409	-0.0002	-0.0001	0	0	3.331e-08	0.0003271
NOx	JHU COL subset	cg23404711	-0.0004	0	0.0001	0.0001	3.435e-08	0.6837
NOx	JHU COL subset	cg07051257	-0.0002	-0.0001	0	0	3.774e-08	0.01111
NOx	JHU COL subset	cg23087944	0.0004	0.0002	0.0001	0	3.907e-08	0.0005929
NOx	JHU COL subset	cg04605607	-0.0004	-0.0003	0.0001	0.0001	3.982e-08	5.618e-05
NOx	JHU COL subset	cg04305870	-0.0002	-0.0001	0	0	4.68e-08	0.06455
NOx	JHU COL subset	cg13531588	0.0002	0.0001	0	0	4.926e-08	0.001504
NOx	JHU COL subset	cg01199327	-0.0003	-0.0001	0.0001	0	5.838e-08	0.0006987
NOx	JHU COL subset	cg22902939	0.0001	0	0	0	7.549e-08	0.04057
NOx	JHU COL subset	cg14929757	-0.0001	-0.0001	0	0	8.12e-08	0.0003677
NOx	JHU COL subset	cg08104845	0.0005	0.0002	0.0001	0.0001	1.003e-07	0.007386
NOx	JHU COL subset	cg00464927	-0.0002	-0.0001	0	0	1.03e-07	8.549e-08
NOx	JHU COL subset	cg16905822	0.0002	0.0001	0	0	1.1e-07	0.001672
NOx	JHU COL subset	cg02236650	-0.0006	0	0.0001	0.0001	1.102e-07	0.9427
NOx	JHU COL subset	cg25096107	-0.0002	-0.0001	0	0	1.159e-07	1.029e-05
NOx	JHU COL subset	cg12278653	-0.0003	-0.0001	0.0001	0	1.279e-07	0.001302
NOx	JHU COL subset	cg27564108	-0.0005	-0.0001	0.0001	0.0001	1.419e-07	0.3261
NOx	JHU COL subset	cg24496666	-0.0003	-0.0001	0.0001	0	1.819e-07	0.1786
NOx	JHU COL subset	cg26118326	0.0004	0.0001	0.0001	0.0001	1.827e-07	0.08188
NOx	JHU COL subset	cg06606386	-0.0005	-0.0002	0.0001	0.0001	1.867e-07	0.002414
NOx	JHU COL subset	cg26991761	0.0003	0.0002	0.0001	0	2.131e-07	3.527e-06
NOx	JHU COL subset	cg06819445	0.0003	0.0001	0.0001	0.0001	2.279e-07	0.005688
