# Supplementary material for: An epigenome-wide analysis of DNA methylation, racialized and economic inequities, and air pollution
Source: Clin Epigenetics. 2025 Nov 27;18:4. doi: 10.1186/s13148-025-01929-6 (PMC12764144; doi:10.1186/s13148-025-01929-6)
Supplement: Supplementary file 3 — Additional file3 (CSV 20 KB) [file 13148_2025_1929_MOESM3_ESM.csv]

analysis	exposure	cpg	p.value	effect_size	SE	Direction	HetISq	HetChiSq	HetDf	HetPVal
MESA meta-analysis (full cohort)	LAC_lik_0_1_yr_exam5_wsp	cg19347588	1.82E-19	-0.0143	0.0016	---	93.3	29.765	2	3.44E-07
MESA meta-analysis (full cohort)	LAC_lik_0_1_yr_exam5_wsp	cg12423338	1.95E-12	-0.0082	0.0012	---	92.7	27.533	2	1.05E-06
MESA meta-analysis (full cohort)	LAC_lik_0_1_yr_exam5_wsp	cg05424678	3.34E-12	-0.0161	0.0023	---	0	0.031	2	0.9847
MESA meta-analysis (full cohort)	LAC_lik_0_1_yr_exam5_wsp	cg04977124	1.77E-09	0.0198	0.0033	+++	80.3	10.164	2	0.006208
MESA meta-analysis (full cohort)	LAC_lik_0_1_yr_exam5_wsp	cg18207742	2.23E-09	0.0101	0.0017	+++	0	0.251	2	0.8823
MESA meta-analysis (full cohort)	LAC_lik_0_1_yr_exam5_wsp	cg18989536	4.13E-09	-0.0124	0.0021	---	0	1.57	2	0.4561
MESA meta-analysis (full cohort)	LAC_lik_0_1_yr_exam5_wsp	cg10559416	7.12E-09	0.0083	0.0014	+++	0	0.413	2	0.8135
MESA meta-analysis (full cohort)	LAC_lik_0_1_yr_exam5_wsp	cg01715901	9.30E-09	0.0183	0.0032	+++	77.1	8.743	2	0.01263
MESA meta-analysis (full cohort)	LAC_lik_0_1_yr_exam5_wsp	cg22632840	1.29E-08	0.005	9.00E-04	+++	8	2.173	2	0.3374
MESA meta-analysis (full cohort)	LAC_lik_0_1_yr_exam5_wsp	cg15732149	1.94E-08	0.015	0.0027	+++	0	0.909	2	0.6348
MESA meta-analysis (full cohort)	LAC_lik_0_1_yr_exam5_wsp	cg22285621	2.38E-08	0.0109	0.002	+++	0	0.901	2	0.6373
MESA meta-analysis (full cohort)	LAC_lik_0_1_yr_exam5_wsp	cg26489875	4.47E-08	0.0201	0.0037	-++	89.7	19.452	2	5.97E-05
MESA meta-analysis (full cohort)	LAC_lik_0_1_yr_exam5_wsp	cg12192282	5.64E-08	0.0166	0.0031	+++	0	1.297	2	0.5229
MESA meta-analysis (full cohort)	LAC_lik_0_1_yr_exam5_wsp	cg20995564	6.41E-08	0.0179	0.0033	+++	62.2	5.297	2	0.07074
MESA meta-analysis (full cohort)	LAC_lik_0_1_yr_exam5_wsp	cg27141489	1.16E-07	-0.0173	0.0033	---	74.9	7.967	2	0.01862
MESA meta-analysis (full cohort)	LAC_lik_0_1_yr_exam5_wsp	cg11573318	1.17E-07	-0.0179	0.0034	+--	82.2	11.229	2	0.003644
MESA meta-analysis (full cohort)	LAC_lik_0_1_yr_exam5_wsp	cg15626828	1.88E-07	0.0146	0.0028	-++	87.1	15.558	2	0.0004183
MESA meta-analysis (full cohort)	NOx_lik_0_1_yr_exam5_wght	cg19347588	2.50E-19	-3.00E-04	0	---	95	40.053	2	2.01E-09
MESA meta-analysis (full cohort)	NOx_lik_0_1_yr_exam5_wght	cg12423338	1.72E-14	-2.00E-04	0	---	94	33.385	2	5.63E-08
MESA meta-analysis (full cohort)	NOx_lik_0_1_yr_exam5_wght	cg05424678	1.57E-12	-4.00E-04	1.00E-04	---	0	0.015	2	0.9927
MESA meta-analysis (full cohort)	NOx_lik_0_1_yr_exam5_wght	cg13951664	1.75E-09	3.00E-04	1.00E-04	+++	0	0.883	2	0.6431
MESA meta-analysis (full cohort)	NOx_lik_0_1_yr_exam5_wght	cg01715901	3.92E-09	4.00E-04	1.00E-04	+++	74.6	7.883	2	0.01942
MESA meta-analysis (full cohort)	NOx_lik_0_1_yr_exam5_wght	cg20646490	4.93E-09	-4.00E-04	1.00E-04	---	92.7	27.506	2	1.06E-06
MESA meta-analysis (full cohort)	NOx_lik_0_1_yr_exam5_wght	cg18989536	5.65E-09	-3.00E-04	0	---	0	0.476	2	0.788
MESA meta-analysis (full cohort)	NOx_lik_0_1_yr_exam5_wght	cg20995564	1.49E-08	4.00E-04	1.00E-04	+++	50.8	4.064	2	0.1311
MESA meta-analysis (full cohort)	NOx_lik_0_1_yr_exam5_wght	cg22285621	1.50E-08	3.00E-04	0	+++	9.4	2.208	2	0.3316
MESA meta-analysis (full cohort)	NOx_lik_0_1_yr_exam5_wght	cg18207742	2.51E-08	2.00E-04	0	+++	0	0.335	2	0.8457
MESA meta-analysis (full cohort)	NOx_lik_0_1_yr_exam5_wght	cg00827581	3.55E-08	-1.00E-04	0	---	67.5	6.161	2	0.04593
MESA meta-analysis (full cohort)	NOx_lik_0_1_yr_exam5_wght	cg07462448	3.93E-08	3.00E-04	0	+++	0	0.51	2	0.7749
MESA meta-analysis (full cohort)	NOx_lik_0_1_yr_exam5_wght	cg12192282	7.87E-08	4.00E-04	1.00E-04	+++	4.9	2.104	2	0.3493
MESA meta-analysis (full cohort)	NOx_lik_0_1_yr_exam5_wght	cg00464927	8.55E-08	-1.00E-04	0	---	77.9	9.062	2	0.01077
MESA meta-analysis (full cohort)	NOx_lik_0_1_yr_exam5_wght	cg15732149	1.21E-07	3.00E-04	1.00E-04	+++	0	1.935	2	0.38
MESA meta-analysis (full cohort)	NOx_lik_0_1_yr_exam5_wght	cg12023832	1.61E-07	-2.00E-04	0	--+	92.1	25.401	2	3.05E-06
MESA meta-analysis (full cohort)	NOx_lik_0_1_yr_exam5_wght	cg21499895	2.11E-07	-3.00E-04	1.00E-04	---	89.7	19.5	2	5.83E-05
MESA meta-analysis (full cohort)	NOx_lik_0_1_yr_exam5_wght	cg15626828	2.23E-07	3.00E-04	1.00E-04	-++	87.2	15.616	2	0.0004065
MESA meta-analysis (JHU + COL subgroup)	LAC_lik_0_1_yr_exam5_wsp	cg20646490	2.38E-20	-0.0363	0.0039	---	76.9	8.642	2	0.01329
MESA meta-analysis (JHU + COL subgroup)	LAC_lik_0_1_yr_exam5_wsp	cg23264565	1.09E-16	0.0311	0.0038	+++	39.4	3.303	2	0.1918
MESA meta-analysis (JHU + COL subgroup)	LAC_lik_0_1_yr_exam5_wsp	cg21499895	1.94E-15	-0.0262	0.0033	---	0	1.579	2	0.4541
MESA meta-analysis (JHU + COL subgroup)	LAC_lik_0_1_yr_exam5_wsp	cg18117039	8.14E-15	-0.0406	0.0052	---	14.5	2.339	2	0.3105
MESA meta-analysis (JHU + COL subgroup)	LAC_lik_0_1_yr_exam5_wsp	cg27283993	1.20E-14	-0.0297	0.0038	--+	75.8	8.281	2	0.01591
MESA meta-analysis (JHU + COL subgroup)	LAC_lik_0_1_yr_exam5_wsp	cg03507218	3.20E-13	-0.025	0.0034	---	0	1.125	2	0.5699
MESA meta-analysis (JHU + COL subgroup)	LAC_lik_0_1_yr_exam5_wsp	cg19347588	1.06E-12	-0.0255	0.0036	--+	84.4	12.831	2	0.001636
MESA meta-analysis (JHU + COL subgroup)	LAC_lik_0_1_yr_exam5_wsp	cg12333707	2.52E-12	-0.0239	0.0034	---	0	1.726	2	0.4219
MESA meta-analysis (JHU + COL subgroup)	LAC_lik_0_1_yr_exam5_wsp	cg07159858	3.22E-12	-0.0277	0.004	---	0	1.064	2	0.5873
MESA meta-analysis (JHU + COL subgroup)	LAC_lik_0_1_yr_exam5_wsp	cg12023832	9.64E-12	-0.0116	0.0017	---	47.4	3.8	2	0.1496
MESA meta-analysis (JHU + COL subgroup)	LAC_lik_0_1_yr_exam5_wsp	cg27067760	2.65E-11	-0.0208	0.0031	---	38.4	3.248	2	0.1971
MESA meta-analysis (JHU + COL subgroup)	LAC_lik_0_1_yr_exam5_wsp	cg26993204	3.12E-11	0.0539	0.0081	++-	84.6	12.956	2	0.001537
MESA meta-analysis (JHU + COL subgroup)	LAC_lik_0_1_yr_exam5_wsp	cg07259398	3.24E-11	-0.0076	0.0011	---	0	0.093	2	0.9547
MESA meta-analysis (JHU + COL subgroup)	LAC_lik_0_1_yr_exam5_wsp	cg10598434	4.79E-11	0.0071	0.0011	++-	66.2	5.925	2	0.0517
MESA meta-analysis (JHU + COL subgroup)	LAC_lik_0_1_yr_exam5_wsp	cg27019030	5.18E-11	-0.0415	0.0063	---	59.1	4.885	2	0.08693
MESA meta-analysis (JHU + COL subgroup)	LAC_lik_0_1_yr_exam5_wsp	cg17946497	7.86E-11	-0.0065	0.001	--+	83.9	12.454	2	0.001975
MESA meta-analysis (JHU + COL subgroup)	LAC_lik_0_1_yr_exam5_wsp	cg12423338	1.62E-10	-0.0133	0.0021	--+	81.7	10.939	2	0.004214
MESA meta-analysis (JHU + COL subgroup)	LAC_lik_0_1_yr_exam5_wsp	cg14890578	3.89E-10	-0.0139	0.0022	--+	0	1.902	2	0.3864
MESA meta-analysis (JHU + COL subgroup)	LAC_lik_0_1_yr_exam5_wsp	cg02626388	4.94E-10	-0.0141	0.0023	---	0	1.424	2	0.4906
MESA meta-analysis (JHU + COL subgroup)	LAC_lik_0_1_yr_exam5_wsp	cg07018389	5.14E-10	0.0217	0.0035	+++	0	1.47	2	0.4794
MESA meta-analysis (JHU + COL subgroup)	LAC_lik_0_1_yr_exam5_wsp	cg19419246	6.62E-10	-0.0173	0.0028	---	0	0.213	2	0.8989
MESA meta-analysis (JHU + COL subgroup)	LAC_lik_0_1_yr_exam5_wsp	cg02758463	6.97E-10	0.036	0.0058	+++	87.6	16.139	2	0.0003129
MESA meta-analysis (JHU + COL subgroup)	LAC_lik_0_1_yr_exam5_wsp	cg13616628	9.26E-10	0.0117	0.0019	+++	60.5	5.067	2	0.0794
MESA meta-analysis (JHU + COL subgroup)	LAC_lik_0_1_yr_exam5_wsp	cg26306372	1.77E-09	-0.0077	0.0013	---	0	0.224	2	0.8942
MESA meta-analysis (JHU + COL subgroup)	LAC_lik_0_1_yr_exam5_wsp	cg19111999	2.21E-09	-0.0226	0.0038	---	0	0.725	2	0.6959
MESA meta-analysis (JHU + COL subgroup)	LAC_lik_0_1_yr_exam5_wsp	cg02348347	2.85E-09	0.0205	0.0034	+++	0	1.487	2	0.4754
MESA meta-analysis (JHU + COL subgroup)	LAC_lik_0_1_yr_exam5_wsp	cg00773696	6.36E-09	-0.007	0.0012	--+	58.2	4.779	2	0.09165
MESA meta-analysis (JHU + COL subgroup)	LAC_lik_0_1_yr_exam5_wsp	cg06724409	6.69E-09	-0.0112	0.0019	---	0	1.434	2	0.4883
MESA meta-analysis (JHU + COL subgroup)	LAC_lik_0_1_yr_exam5_wsp	cg18717355	8.11E-09	-0.0167	0.0029	--+	85.2	13.549	2	0.001143
MESA meta-analysis (JHU + COL subgroup)	LAC_lik_0_1_yr_exam5_wsp	cg06460869	9.59E-09	-0.0242	0.0042	---	0	0.141	2	0.932
MESA meta-analysis (JHU + COL subgroup)	LAC_lik_0_1_yr_exam5_wsp	cg02775353	2.38E-08	0.0206	0.0037	++-	77.2	8.771	2	0.01246
MESA meta-analysis (JHU + COL subgroup)	LAC_lik_0_1_yr_exam5_wsp	cg14357508	2.59E-08	-0.0149	0.0027	---	0	0.054	2	0.9736
MESA meta-analysis (JHU + COL subgroup)	LAC_lik_0_1_yr_exam5_wsp	cg20198108	2.89E-08	-0.0202	0.0036	--+	47.7	3.828	2	0.1475
MESA meta-analysis (JHU + COL subgroup)	LAC_lik_0_1_yr_exam5_wsp	cg14898116	3.33E-08	-0.0111	0.002	--+	86.9	15.216	2	0.0004964
MESA meta-analysis (JHU + COL subgroup)	LAC_lik_0_1_yr_exam5_wsp	cg18560442	3.47E-08	0.0139	0.0025	+++	0	1.339	2	0.512
MESA meta-analysis (JHU + COL subgroup)	LAC_lik_0_1_yr_exam5_wsp	cg26063719	3.68E-08	-0.0232	0.0042	---	0	0.431	2	0.8061
MESA meta-analysis (JHU + COL subgroup)	LAC_lik_0_1_yr_exam5_wsp	cg02961109	6.04E-08	-0.0186	0.0034	---	0	0.098	2	0.9521
MESA meta-analysis (JHU + COL subgroup)	LAC_lik_0_1_yr_exam5_wsp	cg07051257	7.10E-08	-0.0099	0.0018	---	0	0.615	2	0.7352
MESA meta-analysis (JHU + COL subgroup)	LAC_lik_0_1_yr_exam5_wsp	cg06075789	7.19E-08	-0.0111	0.0021	---	0	0.59	2	0.7444
MESA meta-analysis (JHU + COL subgroup)	LAC_lik_0_1_yr_exam5_wsp	cg24084564	9.08E-08	-0.0187	0.0035	---	0	0.002	2	0.9992
MESA meta-analysis (JHU + COL subgroup)	LAC_lik_0_1_yr_exam5_wsp	cg12475106	1.00E-07	0.0161	0.003	+++	0	0.647	2	0.7237
MESA meta-analysis (JHU + COL subgroup)	LAC_lik_0_1_yr_exam5_wsp	cg00717693	1.11E-07	0.0186	0.0035	+++	0	1.784	2	0.4097
MESA meta-analysis (JHU + COL subgroup)	LAC_lik_0_1_yr_exam5_wsp	cg24998145	1.34E-07	-0.0234	0.0044	---	44.9	3.629	2	0.1629
MESA meta-analysis (JHU + COL subgroup)	LAC_lik_0_1_yr_exam5_wsp	cg22632840	1.44E-07	0.0066	0.0013	+++	0	0.444	2	0.8008
MESA meta-analysis (JHU + COL subgroup)	LAC_lik_0_1_yr_exam5_wsp	cg04605607	1.46E-07	-0.0189	0.0036	---	0	0.056	2	0.9723
MESA meta-analysis (JHU + COL subgroup)	LAC_lik_0_1_yr_exam5_wsp	cg16957313	1.48E-07	-0.0091	0.0017	--+	61	5.132	2	0.07683
MESA meta-analysis (JHU + COL subgroup)	LAC_lik_0_1_yr_exam5_wsp	cg11555339	1.64E-07	0.0196	0.0037	+++	0	0.151	2	0.9271
MESA meta-analysis (JHU + COL subgroup)	LAC_lik_0_1_yr_exam5_wsp	cg21248060	1.75E-07	-0.0133	0.0025	---	0	1.879	2	0.3908
MESA meta-analysis (JHU + COL subgroup)	LAC_lik_0_1_yr_exam5_wsp	cg27564108	1.82E-07	-0.0224	0.0043	---	0	0.885	2	0.6426
MESA meta-analysis (JHU + COL subgroup)	LAC_lik_0_1_yr_exam5_wsp	cg12884779	1.84E-07	-0.0328	0.0063	---	0	0.532	2	0.7664
MESA meta-analysis (JHU + COL subgroup)	LAC_lik_0_1_yr_exam5_wsp	cg16996571	1.99E-07	0.0057	0.0011	+++	0	0.384	2	0.8252
MESA meta-analysis (JHU + COL subgroup)	NOx_lik_0_1_yr_exam5_wght	cg20646490	2.81E-25	-9.00E-04	1.00E-04	---	56.6	4.607	2	0.0999
MESA meta-analysis (JHU + COL subgroup)	NOx_lik_0_1_yr_exam5_wght	cg27283993	4.52E-24	-8.00E-04	1.00E-04	---	49.8	3.985	2	0.1364
MESA meta-analysis (JHU + COL subgroup)	NOx_lik_0_1_yr_exam5_wght	cg23264565	3.22E-22	8.00E-04	1.00E-04	+++	60.4	5.048	2	0.08015
MESA meta-analysis (JHU + COL subgroup)	NOx_lik_0_1_yr_exam5_wght	cg21499895	1.56E-18	-6.00E-04	1.00E-04	---	0	1.532	2	0.4648
MESA meta-analysis (JHU + COL subgroup)	NOx_lik_0_1_yr_exam5_wght	cg18117039	7.06E-18	-0.001	1.00E-04	---	47.7	3.826	2	0.1476
MESA meta-analysis (JHU + COL subgroup)	NOx_lik_0_1_yr_exam5_wght	cg12333707	2.46E-17	-6.00E-04	1.00E-04	---	0	1.654	2	0.4374
MESA meta-analysis (JHU + COL subgroup)	NOx_lik_0_1_yr_exam5_wght	cg03507218	7.70E-16	-6.00E-04	1.00E-04	---	0	0.393	2	0.8216
MESA meta-analysis (JHU + COL subgroup)	NOx_lik_0_1_yr_exam5_wght	cg19347588	7.96E-16	-6.00E-04	1.00E-04	--+	85.3	13.622	2	0.001102
MESA meta-analysis (JHU + COL subgroup)	NOx_lik_0_1_yr_exam5_wght	cg12023832	2.38E-15	-3.00E-04	0	---	22.9	2.595	2	0.2733
MESA meta-analysis (JHU + COL subgroup)	NOx_lik_0_1_yr_exam5_wght	cg07159858	2.44E-15	-7.00E-04	1.00E-04	---	0	1.782	2	0.4103
MESA meta-analysis (JHU + COL subgroup)	NOx_lik_0_1_yr_exam5_wght	cg27019030	1.92E-14	-0.0011	1.00E-04	--+	80.1	10.059	2	0.006542
MESA meta-analysis (JHU + COL subgroup)	NOx_lik_0_1_yr_exam5_wght	cg27067760	2.72E-14	-5.00E-04	1.00E-04	---	15.5	2.368	2	0.3061
MESA meta-analysis (JHU + COL subgroup)	NOx_lik_0_1_yr_exam5_wght	cg14890578	8.66E-14	-4.00E-04	0	---	0	0.445	2	0.8005
MESA meta-analysis (JHU + COL subgroup)	NOx_lik_0_1_yr_exam5_wght	cg26993204	1.39E-13	0.0013	2.00E-04	++-	88.9	18.049	2	0.0001204
MESA meta-analysis (JHU + COL subgroup)	NOx_lik_0_1_yr_exam5_wght	cg12423338	2.46E-13	-3.00E-04	0	--+	82.2	11.249	2	0.003608
MESA meta-analysis (JHU + COL subgroup)	NOx_lik_0_1_yr_exam5_wght	cg02758463	3.29E-13	0.001	1.00E-04	++-	93.4	30.307	2	2.62E-07
MESA meta-analysis (JHU + COL subgroup)	NOx_lik_0_1_yr_exam5_wght	cg10598434	4.13E-13	2.00E-04	0	++-	56.6	4.61	2	0.09977
MESA meta-analysis (JHU + COL subgroup)	NOx_lik_0_1_yr_exam5_wght	cg18717355	4.58E-13	-5.00E-04	1.00E-04	--+	70.4	6.758	2	0.03408
MESA meta-analysis (JHU + COL subgroup)	NOx_lik_0_1_yr_exam5_wght	cg14898116	6.53E-13	-3.00E-04	0	--+	78.7	9.395	2	0.009119
MESA meta-analysis (JHU + COL subgroup)	NOx_lik_0_1_yr_exam5_wght	cg00717693	2.66E-12	5.00E-04	1.00E-04	+++	0	0.911	2	0.6342
MESA meta-analysis (JHU + COL subgroup)	NOx_lik_0_1_yr_exam5_wght	cg07018389	7.22E-12	5.00E-04	1.00E-04	+++	0	1.674	2	0.4331
MESA meta-analysis (JHU + COL subgroup)	NOx_lik_0_1_yr_exam5_wght	cg02775353	8.25E-12	5.00E-04	1.00E-04	++-	77.6	8.948	2	0.0114
MESA meta-analysis (JHU + COL subgroup)	NOx_lik_0_1_yr_exam5_wght	cg07259398	9.43E-12	-2.00E-04	0	---	0	1.353	2	0.5085
MESA meta-analysis (JHU + COL subgroup)	NOx_lik_0_1_yr_exam5_wght	cg19111999	1.42E-11	-6.00E-04	1.00E-04	---	0	1.656	2	0.437
MESA meta-analysis (JHU + COL subgroup)	NOx_lik_0_1_yr_exam5_wght	cg00773696	1.84E-11	-2.00E-04	0	--+	62.1	5.28	2	0.07136
MESA meta-analysis (JHU + COL subgroup)	NOx_lik_0_1_yr_exam5_wght	cg02626388	2.88E-11	-3.00E-04	0	---	0	0.061	2	0.9702
MESA meta-analysis (JHU + COL subgroup)	NOx_lik_0_1_yr_exam5_wght	cg13616628	6.75E-11	3.00E-04	0	++-	64.2	5.583	2	0.06132
MESA meta-analysis (JHU + COL subgroup)	NOx_lik_0_1_yr_exam5_wght	cg17946497	1.85E-10	-1.00E-04	0	--+	78.4	9.271	2	0.009702
MESA meta-analysis (JHU + COL subgroup)	NOx_lik_0_1_yr_exam5_wght	cg19419246	2.76E-10	-4.00E-04	1.00E-04	--+	62.2	5.288	2	0.07108
MESA meta-analysis (JHU + COL subgroup)	NOx_lik_0_1_yr_exam5_wght	cg12884779	3.41E-10	-9.00E-04	1.00E-04	---	0	1.134	2	0.5671
MESA meta-analysis (JHU + COL subgroup)	NOx_lik_0_1_yr_exam5_wght	cg26063719	4.25E-10	-6.00E-04	1.00E-04	---	0	1.041	2	0.5941
MESA meta-analysis (JHU + COL subgroup)	NOx_lik_0_1_yr_exam5_wght	cg02961109	5.41E-10	-5.00E-04	1.00E-04	---	0	0.659	2	0.7191
MESA meta-analysis (JHU + COL subgroup)	NOx_lik_0_1_yr_exam5_wght	cg26306372	5.86E-10	-2.00E-04	0	---	0	0.354	2	0.8377
MESA meta-analysis (JHU + COL subgroup)	NOx_lik_0_1_yr_exam5_wght	cg06460869	5.93E-10	-6.00E-04	1.00E-04	---	0	1.47	2	0.4794
MESA meta-analysis (JHU + COL subgroup)	NOx_lik_0_1_yr_exam5_wght	cg14357508	6.45E-10	-4.00E-04	1.00E-04	---	27	2.741	2	0.2539
MESA meta-analysis (JHU + COL subgroup)	NOx_lik_0_1_yr_exam5_wght	cg02348347	8.99E-10	5.00E-04	1.00E-04	++-	0	1.702	2	0.427
MESA meta-analysis (JHU + COL subgroup)	NOx_lik_0_1_yr_exam5_wght	cg19801141	9.79E-10	-1.00E-04	0	---	0	0.444	2	0.801
MESA meta-analysis (JHU + COL subgroup)	NOx_lik_0_1_yr_exam5_wght	cg16957313	1.13E-09	-2.00E-04	0	--+	29.7	2.845	2	0.2411
MESA meta-analysis (JHU + COL subgroup)	NOx_lik_0_1_yr_exam5_wght	cg25739316	1.15E-09	-1.00E-04	0	---	2.4	2.049	2	0.359
MESA meta-analysis (JHU + COL subgroup)	NOx_lik_0_1_yr_exam5_wght	cg11748881	1.79E-09	-5.00E-04	1.00E-04	---	0	1.759	2	0.415
MESA meta-analysis (JHU + COL subgroup)	NOx_lik_0_1_yr_exam5_wght	cg17864619	2.22E-09	-2.00E-04	0	--+	72.1	7.172	2	0.0277
MESA meta-analysis (JHU + COL subgroup)	NOx_lik_0_1_yr_exam5_wght	cg16996571	2.22E-09	1.00E-04	0	+++	0	1.846	2	0.3973
MESA meta-analysis (JHU + COL subgroup)	NOx_lik_0_1_yr_exam5_wght	cg21198935	2.24E-09	-2.00E-04	0	---	0	1.043	2	0.5937
MESA meta-analysis (JHU + COL subgroup)	NOx_lik_0_1_yr_exam5_wght	cg20198108	2.39E-09	-5.00E-04	1.00E-04	--+	61.5	5.189	2	0.07467
MESA meta-analysis (JHU + COL subgroup)	NOx_lik_0_1_yr_exam5_wght	cg24084564	2.51E-09	-5.00E-04	1.00E-04	---	0	0.66	2	0.7189
MESA meta-analysis (JHU + COL subgroup)	NOx_lik_0_1_yr_exam5_wght	cg13819869	3.73E-09	-2.00E-04	0	---	0	0.33	2	0.8478
MESA meta-analysis (JHU + COL subgroup)	NOx_lik_0_1_yr_exam5_wght	cg26692003	4.42E-09	-4.00E-04	1.00E-04	---	38	3.227	2	0.1992
MESA meta-analysis (JHU + COL subgroup)	NOx_lik_0_1_yr_exam5_wght	cg18349516	5.08E-09	-3.00E-04	0	---	0	0.171	2	0.9179
MESA meta-analysis (JHU + COL subgroup)	NOx_lik_0_1_yr_exam5_wght	cg18560442	7.20E-09	3.00E-04	1.00E-04	+++	0	0.928	2	0.6288
MESA meta-analysis (JHU + COL subgroup)	NOx_lik_0_1_yr_exam5_wght	cg06075789	9.11E-09	-3.00E-04	0	---	0	1.302	2	0.5216
MESA meta-analysis (JHU + COL subgroup)	NOx_lik_0_1_yr_exam5_wght	cg18429584	2.06E-08	4.00E-04	1.00E-04	++-	68.3	6.302	2	0.04282
MESA meta-analysis (JHU + COL subgroup)	NOx_lik_0_1_yr_exam5_wght	cg25522232	2.23E-08	2.00E-04	0	+++	0	1.065	2	0.5872
MESA meta-analysis (JHU + COL subgroup)	NOx_lik_0_1_yr_exam5_wght	cg21248060	2.64E-08	-3.00E-04	1.00E-04	---	56.3	4.581	2	0.1012
MESA meta-analysis (JHU + COL subgroup)	NOx_lik_0_1_yr_exam5_wght	cg15133963	2.67E-08	-4.00E-04	1.00E-04	---	37	3.174	2	0.2045
MESA meta-analysis (JHU + COL subgroup)	NOx_lik_0_1_yr_exam5_wght	cg10282345	2.75E-08	-1.00E-04	0	---	0	0.436	2	0.804
MESA meta-analysis (JHU + COL subgroup)	NOx_lik_0_1_yr_exam5_wght	cg19010846	3.07E-08	-5.00E-04	1.00E-04	--+	74.9	7.972	2	0.01857
MESA meta-analysis (JHU + COL subgroup)	NOx_lik_0_1_yr_exam5_wght	cg24998145	3.26E-08	-5.00E-04	1.00E-04	---	30.1	2.861	2	0.2392
MESA meta-analysis (JHU + COL subgroup)	NOx_lik_0_1_yr_exam5_wght	cg06724409	3.33E-08	-2.00E-04	0	--+	20	2.501	2	0.2864
MESA meta-analysis (JHU + COL subgroup)	NOx_lik_0_1_yr_exam5_wght	cg23404711	3.44E-08	-4.00E-04	1.00E-04	---	0	1.975	2	0.3725
MESA meta-analysis (JHU + COL subgroup)	NOx_lik_0_1_yr_exam5_wght	cg07051257	3.77E-08	-2.00E-04	0	---	0	1.749	2	0.4172
MESA meta-analysis (JHU + COL subgroup)	NOx_lik_0_1_yr_exam5_wght	cg23087944	3.91E-08	4.00E-04	1.00E-04	+++	43	3.506	2	0.1733
MESA meta-analysis (JHU + COL subgroup)	NOx_lik_0_1_yr_exam5_wght	cg04605607	3.98E-08	-4.00E-04	1.00E-04	---	0	0.206	2	0.9022
MESA meta-analysis (JHU + COL subgroup)	NOx_lik_0_1_yr_exam5_wght	cg04305870	4.68E-08	-2.00E-04	0	--+	78.6	9.338	2	0.009382
MESA meta-analysis (JHU + COL subgroup)	NOx_lik_0_1_yr_exam5_wght	cg13531588	4.93E-08	2.00E-04	0	+++	0	0.722	2	0.6969
MESA meta-analysis (JHU + COL subgroup)	NOx_lik_0_1_yr_exam5_wght	cg01199327	5.84E-08	-3.00E-04	1.00E-04	---	0	1.711	2	0.4251
MESA meta-analysis (JHU + COL subgroup)	NOx_lik_0_1_yr_exam5_wght	cg22902939	7.55E-08	1.00E-04	0	++-	54.7	4.411	2	0.1102
MESA meta-analysis (JHU + COL subgroup)	NOx_lik_0_1_yr_exam5_wght	cg14929757	8.12E-08	-1.00E-04	0	---	0	0.183	2	0.9127
MESA meta-analysis (JHU + COL subgroup)	NOx_lik_0_1_yr_exam5_wght	cg08104845	1.00E-07	5.00E-04	1.00E-04	++-	71.2	6.947	2	0.031
MESA meta-analysis (JHU + COL subgroup)	NOx_lik_0_1_yr_exam5_wght	cg00464927	1.03E-07	-2.00E-04	0	---	38.5	3.25	2	0.1969
MESA meta-analysis (JHU + COL subgroup)	NOx_lik_0_1_yr_exam5_wght	cg16905822	1.10E-07	2.00E-04	0	+++	67.2	6.101	2	0.04733
MESA meta-analysis (JHU + COL subgroup)	NOx_lik_0_1_yr_exam5_wght	cg02236650	1.10E-07	-6.00E-04	1.00E-04	---	0	1.199	2	0.5492
MESA meta-analysis (JHU + COL subgroup)	NOx_lik_0_1_yr_exam5_wght	cg25096107	1.16E-07	-2.00E-04	0	---	0	0.507	2	0.7763
MESA meta-analysis (JHU + COL subgroup)	NOx_lik_0_1_yr_exam5_wght	cg12278653	1.28E-07	-3.00E-04	1.00E-04	---	17.2	2.415	2	0.2989
MESA meta-analysis (JHU + COL subgroup)	NOx_lik_0_1_yr_exam5_wght	cg27564108	1.42E-07	-5.00E-04	1.00E-04	---	0	1.079	2	0.5829
MESA meta-analysis (JHU + COL subgroup)	NOx_lik_0_1_yr_exam5_wght	cg24496666	1.82E-07	-3.00E-04	1.00E-04	--+	84.4	12.847	2	0.001623
MESA meta-analysis (JHU + COL subgroup)	NOx_lik_0_1_yr_exam5_wght	cg26118326	1.83E-07	4.00E-04	1.00E-04	+++	57.8	4.735	2	0.0937
MESA meta-analysis (JHU + COL subgroup)	NOx_lik_0_1_yr_exam5_wght	cg06606386	1.87E-07	-5.00E-04	1.00E-04	---	79.5	9.738	2	0.007681
MESA meta-analysis (JHU + COL subgroup)	NOx_lik_0_1_yr_exam5_wght	cg26991761	2.13E-07	3.00E-04	1.00E-04	+++	0	1.28	2	0.5274
MESA meta-analysis (JHU + COL subgroup)	NOx_lik_0_1_yr_exam5_wght	cg06819445	2.28E-07	3.00E-04	1.00E-04	+++	0	1.861	2	0.3943
